# Supplementary material for: Antioxidants Improve the Proliferation and Efficacy of hUC-MSCs against H2O2-Induced Senescence
Source: Antioxidants (Basel). 2023 Jun 24;12(7):1334. doi: 10.3390/antiox12071334 (PMC10376626; doi:10.3390/antiox12071334)
Supplement: Supplementary file 1 [file antioxidants-12-01334-s001.zip]

Archive with 1 entries (1 files):
- antioxidants-2375425-supplementary.pdf
